# Supplementary material for: Olfactory dysfunction in patients with multiple sclerosis; A systematic review and meta-analysis
Source: PLoS One. 2022 Apr 19;17(4):e0266492. doi: 10.1371/journal.pone.0266492 (PMC9017946; doi:10.1371/journal.pone.0266492)
Supplement: S2 Table — (XLSX) [file pone.0266492.s003.xlsx]

## Sheet: Rawdata
Study code	year	country	sample_size_case	N_case_smoker	study_type	study_scale	sample_size_control	N_female_control	N_male_control	M_age_control	SD_age_control	N_female_case	N_male_case	M_age_case	SD_age_case	disease_duration_M	diease_duration_SD	N_RRms	N_SPms	N_PPms	M_EDSS	SD_EDSS	N_olfactory_dysfunction_case	N_olfactory_dysfunction_control	N_control_smoker	N_Hyposmia_case	N_Hyposmia_control	N_Anosmia_case	N_Anosmia_control	M_discriminiation_case	SD_discriminiation_case	M_identification_case	SD_identification_case	M_threshold_case	SD_threshold_case	M_TDI_case	SD_TDI_case	M_discriminiation_control	SD_discriminiation_control	M_identification_control	SD_identification_control	M_threshold_control	SD_threshold_control	M_TDI_control	SD_TDI_control	Other.scores.for.other.scales	ms2	ms3	ms4
13	2020	japan	40	4	1	Odor Stick Identification Test for the Japanese (OSIT-J)	40	32	8	med 35	range 24_61	32	8	med 38.5	range 19_64	med 3.50	range 1_24	40			med 1.00	range 0_3	6		3	6																				OSIT-J: med (range)	11 (8_12)
6	2018	China	37		1	Japanese T&T olfactometer test						20	17	42.50	12.60	5.30	5.10				2.90	1.30	15																							T&T olfactometer test kit median (range)	median detection threshold: -1.8 (-2_1)	median recognition threshold: .9 (-1.6_6)
20	2018	Austria	28	9	1	‘Sniffin sticks’ test						20	8	34.60	8.40			28			med 2.00	range 0_6.5	3																							‘Sniffin sticks’ test olfactory threshold: score: median (IQR)	-3.5 (-4.5_-2.5)
20	2018	Austria	27	9	1	‘Sniffin sticks’ test						21	6	33.70	9.00						med 1.5	range 0_6.5	0
26	2018	Italy	55	23	1	UPSIT	20	10	10	40.10	12.98	32	33	45.90	14.25	med 10.60	range .5_41.68	33	22		med 4.00	range1.5_7.5	21
27	2017	Germany	20		2	Threshold Discrimination Identification Test (TDI)						15	5	44.90	10.10	3.20		16		4	2.00	2.00	9			10		0		12.00	3.00	12.00	2.00	6.60	1.90	30.6	5
35	2017	Germany	14		3	tripartide TDI te	14													14						13	0			9.50	1.90	12.40	1.60	5.60	1.40	27.5	2.9	12.6	1.6	14.5	0.9	6.9	2.1	34	2.2
40.1	2017	germany	32		3	Sniffin Sticks	32	17	15	51.9	17.6	13	19	53.4	9.3	11.3	8.4	0	0	32	4.90	2.10				26	1	4	0	9.30	2.20	10.90	3.70	5.30	2.60	25.4	6.1	12.3	1.4	14.6	0.7	7.8	1.4	34.8	2.1
40.1	2017	germany	32		3	Sniffin Sticks	32	17	15	51.9	17.6	22	10	35.5	9.3	5.6	5.9	32	0	0	2.60	1.80				13	1	0	0	12.40	2.30	13.00	1.50	6.80	2.20	32.2	4.2	12.3	1.4	14.6	0.7	7.8	1.4	34.8	2.1
66	2017	Switzerlan	141	43	2	Sniffin’ Sticks test	30	22	8	34.5	9.9	112	29					128	9	4	Median: 1	Range: (0–	12	0	12																					Mean (interquartile range)	Threshold:5.75 (4.75–7.5)	Discrimination:14 (13–16)	Identifiation: 13 (12–15)
43	2016	Turkey	30	10	3	Sniffin’ Sticks Tes	30	21	7	35.8	9.2	21	7	34.3	9.8	47.7	48.0	27	3	0	1.91	1.57			9					10.83	2.30	11.60	2.50	11.04	3.28	33.4	6.35	11.37	2.31	11.97	1.97	12.55	2.51	35.89	5.48
68	2016	Turkey	30		3	MediSense Taste Spray/Quick Smell Identification Test	20											15	15				17
51	2015	China	26		3	T&T olfactometer test kit	26	16	10	44.5	11.7	15	11	41.3	13.7	5.2	5.7				Median EDSS:	1.60	11																							median and range	Detection threshold:-2 (-2, -0.4)	Recognition threshold: 0.5 (-1.2, 4.2)
17	2014	Germany	20		1	OEP						13	7	39.50	11.00	5.58 (60.7 months)	60.40 Months	17	1	2	3.10	1.60	5			5		0
30	2014	Italy	23		3	OERP	30	18	12	35.83	8.74												16
8	2012	Germany	30	15	3	Sniffin’ Sticks’’ test battery	30	20	10	42.40	12.50	20	10	42.60	12.10	med 4.20	range 1.3_11.8				3.40	1.90			15	12	2	0		12.40	2.58	12.87	1.68	6.25	1.82	31.5	3.9	13.03	1.87	14.6	0.86	6.82	2	34.5	2.6
29	2012	Portugal	153	28	2	The Brief Smell Identification Test (B-SIT)	165	128	27	39.52	11.69	107	46	41.91	11.28	11.60	8.50	121	16	16	2.92	2.25	17	5	30																					B-SIT, mean ±SD	10.25±1.8
31	2011	Italy	50	22	1	Sniffin’ Sticks test	30	29	1	35.00	10.10	35	15	36.80	9.70	8.30	8.20	37	6	2	med 2.00	range 0-7		0	11	13	0			11.90	2.20	12.90	1.54	7.70	2.00	32.5	4	13	1.5	14	1.2	8.8	1.7	35.9	3.2
32	2011	Germany	36	17	3	tripartide TDI te	36					25	11	41.50	12.20	6.20	7.80	25	4	5	3.30	2.10	16			16	3	0	0	12.40	2.50	12.80	1.70	6.30	1.80	31.5	4	12.5	2.3	14.1	2.1	6.2	1.8	32.9	4
9	2010	Germany	16	10	3	Sniffin’ Sticks Identification test (SSIT)	16	11	5	46.13	10.96	11	5	45.90	11.26	med 7.17	range 3.56_13	8	4	4	3.66	2.15	8			8	2	0	0	12.31	2.47	12.63	1.67	6.59	1.54	31.53	3.66	12.56	1.8	14.5	1.29	6.53	1.97	33.47	2.38	retronasal OF mean (SD)	score: 6.88 (1.67)
57	2000	Italy	40		3	Cross Cultural Smell Identiation Test (CC-SIT)	40	25	15	38.1	8.6	25	15	37.4	8.1								9	0																						CC-SIT score mean (s.d.)	10.31 (1.4)
5	1999	Italy	40	15	3	Cross-Cultural Smell	40	25	15	38.10	8.60	25	15	37.40	8.10	10.30	6.70	32	2	6	2.50	1.80	9	0	15			5																		CC-SIT score: mean (SD)	total: 10.3 (1.4)	women: 10.7 (1.2)	men: 9.7 (1.6)
1	1998	UK	72		3	UPSIT	156	99	57	44.00		43	29	43.90		13.00							11
1	1998	UK	72		3	OEP	156	99	57	44.00		43	29	43.90		13.00							18
48	1998	USA	26		1	UPSIT						17	9	42.11									10			10		0
7	1997	UK	72		3	UPSIT	96	57	39			43	29	43.90		11.00							11
7.1	1997	UK	45		3	OEP	47	29	18	45.60													11
46	1996	USA	16		3	UPSIT	14	10	4	40.7		11	5	40.1		12.3	14.4				5.20	2.70	1	0		6	4	1	0																	Mean UPSIT:	32.1(8.1)
[truncated: 9 more columns]
